# Supplementary material for: A Gain-of-Function Mutation on BCKDK Gene and Its Possible Pathogenic Role in Branched-Chain Amino Acid Metabolism
Source: Genes (Basel). 2022 Jan 26;13(2):233. doi: 10.3390/genes13020233 (PMC8872256; doi:10.3390/genes13020233)
Supplement: Supplementary file 1 [file genes-13-00233-s001.zip]

Archive with 1 entries (1 files):
- genes-1543438-supplementary.pdf
